# Supplementary material for: Engineering Cardiac Small Extracellular Vesicle-Derived Vehicles with Thin-Film Hydration for Customized microRNA Loading
Source: J Cardiovasc Dev Dis. 2021 Oct 22;8(11):135. doi: 10.3390/jcdd8110135 (PMC8626043; doi:10.3390/jcdd8110135)
Supplement: Supplementary file 1 [file jcdd-08-00135-s001.zip]

Archive with 1 entries (1 files):
- jcdd-1383438-supplementary.pdf
